# Supplementary material for: Minimizing Iridium Oxide Electrodes for High Visual Acuity Subretinal Stimulation
Source: eNeuro. 2021 Dec 10;8(6):ENEURO.0506-20.2021. doi: 10.1523/ENEURO.0506-20.2021 (PMC8704424; doi:10.1523/ENEURO.0506-20.2021)
Supplement: Extended Data 1 — The extended data consists of three COMSOL .mph files labeled 10-μm electrode 20-μm pitch.mph, 20-μm electrode 20-μm pitch.mph, and 30-μm electrode 20-μm pitch.mph. These files allow the user to view and rerun the COMSOL simulations used in this manuscript and described in the methods section. Download Extended Data 1, ZIP file. [file enu-eN-NWR-0506-20-s02.zip]

Archive with 8 entries (7 files):
- Model/
- __MACOSX/._Model
- Model/30um electrode 60um pitch.mph
- __MACOSX/Model/._30um electrode 60um pitch.mph
- Model/10um electrode 20um pitch.mph
- __MACOSX/Model/._10um electrode 20um pitch.mph
- Model/20um electrode 40um pitch.mph
- __MACOSX/Model/._20um electrode 40um pitch.mph
